# Supplementary material for: t6A and ms2t6A Modified Nucleosides in Serum and Urine as Strong Candidate Biomarkers of COVID-19 Infection and Severity
Source: Biomolecules. 2022 Sep 3;12(9):1233. doi: 10.3390/biom12091233 (PMC9496545; doi:10.3390/biom12091233)
Supplement: Supplementary file 1 [file biomolecules-12-01233-s001.zip]

Archive with 1 entries (1 files):
- biomolecules-1880702-supplementary.pdf
